# Supplementary material for: HGV&TB: a comprehensive online resource on human genes and genetic variants associated with tuberculosis
Source: Database (Oxford). 2014 Dec 13;2014:bau112. doi: 10.1093/database/bau112 (PMC5630898; doi:10.1093/database/bau112)
Supplement: Supplementary Data [file bau112_Supplementary_Data.zip]

Archive with 12 entries (12 files):
- Supplementary_Figure_2.jpg
- Supplementary_Table_3.docx
- Supplementary_Figure_1.tif
- Supplementary_Table_1.doc
- Supplementary_Table_5.docx
- Supplementary_Table_7.docx
- New_Microsoft_Office_Word_Document.docx
- Supplementary_Table_8.docx
- Supplementary_Figure_3.tif
- Supplementary_Table_4.docx
- Supplementary_Table_6.doc
- Supplementary_Table_2.doc
